# Supplementary material for: Transmissibility of COVID-19 depends on the viral load around onset in adult and symptomatic patients
Source: PLoS One. 2020 Dec 9;15(12):e0243597. doi: 10.1371/journal.pone.0243597 (PMC7725311; doi:10.1371/journal.pone.0243597)
Supplement: S1 Data — (XLSX) [file pone.0243597.s003.xlsx]

## Sheet: minimal data set (Tables)
Patient No.	Age, y	Adult	Sex, Male	Index patients	Secondary patients	Familiy clusters	Sporadic cases	Symptomatic	Severity (Asymptomatic:0, Mild:1, Moderate:2, Severe:3)	Viral load at the initial sample collection（copies/uL）	Viral load at the initial sample collection（log copies/uL）	Initial sampling days after onset	The number of close contacts, n	Days to viral clearance from onset
1	62	1	1	1	0	A	0	1	2	1373.13	3.13771	8	2	26
2	60	1	0	0	1	A	0	1	1	4.95	0.694605	10	0	26
3	23	1	0	0	1	A	0	1	1	0.41	-0.387216	9	0	25
4	54	1	1	1	0	B	0	1	3	83582.1	4.92211	6	18	21
5	78	1	0	1	0	B1	0	1	2	84245.4	4.92555	3	1	31
6	83	1	1	0	1	B2	0	1	2	4.58	0.660865	4	0	23
7	83	1	0	1	0	C	0	1	1	356.22	2.55172	12	5	15
8	4	0	1	1	0	C1	0	1	1	70.32	1.84708	7	1	21
9	35	1	1	0	1	C2	0	1	1	15184.1	4.18139	2	0	9
10	90	1	0	1	0	D	0	1	2	129.35	2.11177	6	2	21
11	59	1	1	1	0	E	0	1	1	222.89	2.34809	9	4	24
12	50	1	0	1	0	F	0	1	2	175000	5.24304	2	8	20
13	69	1	1	1	0	G	0	1	1	26056.4	4.41591	2	4	21
14	18	1	0	1	0	H	0	1	1	43.8	1.64147	10	4	20
15	62	1	1	0	1	H	0	1	1	43542.3	4.63891	3	0	11
16	9	0	0	1	0	I	0	0	0	2.36	0.372912		4
17	10	0	0	0	1	I	0	0	0	7.3	0.863323		0
18	9	0	1	1	0	J	0	0	0	0.64	-0.19382		20
19	12	0	0	0	1	J	0	0	0	343.81	2.53632		4
20	19	1	1	0	0	K	1	1	1	1138.31	3.05626	7	8	17
21	41	1	1	0	0	L	1	0	0	8.11	0.909021		2
22	47	1	1	0	0	M	1	0	0	15.78	1.19811		3
23	10	0	0	0	0	N	1	0	0	1.12	0.049218		4
24	8	0	1	1	0	O	0	0	0	9.67	0.985426		6
25	37	1	0	1	0	O1	0	1	1	3386.4	3.52974	6	5	21
26	73	1	0	0	1	O2	0	0	0	58.26	1.76537		0
27	80	1	1	0	1	O2	0	0	0	66.34	1.82178		0
28	44	1	1	0	1	O2	0	1	1	73.96	1.869	-1	0	10

## Sheet: minimal data set (Figure)
		Viral load in symptomatic patients (copies/μL)
	Patients No.	1	2	3	4	5	6	7	8	9	10	11	12	13	14	15	20	25	28
	Index	1	0	0	1	1	0	1	1	0	1	1	1	1	1	0	0	1	0
Day after onset	-2
	-1																		73.96
	0
	1
	2									15184.1			175000	26056.4
	3					84245.4										43542.3
	4						4.58
	5
	6				83582.1						129.35							3386.4
	7								70.32								1138.31
	8	1373.13
	9			0.41						Negative		222.89
	10		4.95				Negative								43.8				Negative
	11															Negative
	12							356.22
	13
	14				48.03							32.5	28.36						Negative
	15							Negative		Negative	17.71
	16
	17						17.43										Negative
	18			4.88
	19	3.65	742.95			14.74
	20														Negative
	21				Negative				Negative		Negative		Negative	Negative				Negative
	22							18.73			3.7		Negative				Negative	Negative
	23						Negative
	24						Negative					Negative			6.16
	25			Negative		9.86			Negative			Negative
	26	Negative	Negative
	27
	28	Negative		Negative	Negative			Negative			8.77
	29		Negative		Negative			Negative
	30														Negative
	31					Negative
	32					Negative									8709.64
	33
	34
	35										Negative
	36										Negative
	37														Negative
